# Supplementary material for: Interaction of a Densovirus with Glycans of the Peritrophic Matrix Mediates Oral Infection of the Lepidopteran Pest Spodoptera frugiperda
Source: Viruses. 2019 Sep 17;11(9):870. doi: 10.3390/v11090870 (PMC6783882; doi:10.3390/v11090870)
Supplement: Supplementary file 1 [file viruses-11-00870-s001.zip]

Archive with 16 entries (15 files):
- Supplementary figures and Tables/
- Supplementary figures and Tables/.DS_Store
- Supplementary figures and Tables/Supp Fig1.pdf
- Supplementary figures and Tables/Supp Fig2.pdf
- Supplementary figures and Tables/Supp Fig3_AB.pdf
- Supplementary figures and Tables/Supp Fig3_C.pdf
- Supplementary figures and Tables/Supp Fig4_A.pdf
- Supplementary figures and Tables/Supp Fig4_B.pdf
- Supplementary figures and Tables/Supp Table1.pdf
- Supplementary figures and Tables/Supp Table2.pdf
- Supplementary figures and Tables/Supp Table3.pdf
- Supplementary figures and Tables/Supp Table4_A.pdf
- Supplementary figures and Tables/Supp Table4_B.pdf
- Supplementary figures and Tables/Supp Table4_C.pdf
- Supplementary figures and Tables/Supp Table4_D.pdf
- Supplementary figures and Tables/Supplementary legends.docx
